# Supplementary material for: Global Prevalence of Mitral Regurgitation: A Systematic Review and Meta-Analysis of Population-Based Studies
Source: J Clin Med. 2025 Apr 16;14(8):2749. doi: 10.3390/jcm14082749 (PMC12028080; doi:10.3390/jcm14082749)
Supplement: Supplementary file 1 [file jcm-14-02749-s001.zip]

Archive with 1 entries (1 files):
- jcm-3577195-supplementary.pdf
